# Supplementary material for: In Vitro Evaluation of a Phage Cocktail Controlling Infections with Escherichia coli
Source: Viruses. 2020 Dec 19;12(12):1470. doi: 10.3390/v12121470 (PMC7768485; doi:10.3390/v12121470)
Supplement: Supplementary file 1 [file viruses-12-01470-s001.zip]

Archive with 11 entries (9 files):
- viruses-974160-1/
- viruses-974160-1/Supplements/
- viruses-974160-1/Supplements/FigureS1.jpg
- viruses-974160-1/Supplements/FigureS2.jpg
- viruses-974160-1/Supplements/FigureS3.jpg
- viruses-974160-1/Supplements/FigureS4.jpg
- viruses-974160-1/Supplements/FigureS5.jpg
- viruses-974160-1/Supplements/FigureS6.tif
- viruses-974160-1/Supplements/File S1.txt
- viruses-974160-1/Supplements/File S2.txt
- viruses-974160-1/Supplements/viruses-974160-supplementary18122020.pdf
