# Supplementary material for: In Vitro Evaluation of a Phage Cocktail Controlling Infections with Escherichia coli
Source: Viruses. 2020 Dec 19;12(12):1470. doi: 10.3390/v12121470 (PMC7768485; doi:10.3390/v12121470)
Supplement: Supplementary file 1 [file viruses-12-01470-s001.zip › viruses-974160-1/Supplements/File S1.txt]

virulencefinder Results

Organism(s): Escherichia coli

*************************************************************************************************************
Shiga-toxin genes
*************************************************************************************************************************************
Virulence factor    Identity    Query / Template length    Contig        Position in contig    Protein function    Accession number
*************************************************************************************************************************************
-                   -           -                          No hit found  -                     -                   -
=====================================================================================================================================

*************************************************************************************************************
Virulence genes for Escherichia coli
*************************************************************************************************************************************
Virulence factor    Identity    Query / Template length    Contig        Position in contig    Protein function    Accession number
*************************************************************************************************************************************
-                   -           -                          No hit found  -                     -                   -
=====================================================================================================================================


Extended Output:
